# Supplementary material for: No safe place: Prevalence and correlates of violence against conflict-affected women and girls in South Sudan
Source: PLoS One. 2020 Oct 12;15(10):e0237965. doi: 10.1371/journal.pone.0237965 (PMC7549805; doi:10.1371/journal.pone.0237965)
Supplement: S1 Table — (XLSX) [file pone.0237965.s002.xlsx]

## Sheet: GT_KishGrid
	METADATA
		What Works	Women's Survey (Final)
		seed_id	Seed ID
		agent_name	Agent Name (Log In code of the phone)
		sys_unique_id	Combines Seed ID and Agent Name into a Unique ID
		sys_startdate	Start Date (given by system)
		sys_starttime	Start Time (given by system)
	BASIC INFORMATION
		phone_id	Phone ID
			Text	FILTER IF	ALL SCREENED IN
		enum_code	Enumerator Code
			Numeric	FILTER IF	ALL SCREENED IN
		enum_name	Enumerator Name
			Text	FILTER IF	ALL SCREENED IN
		set_day	Please enter today's DAY
			Single Response	FILTER IF	ALL SCREENED IN
			1	1
			2	2
			3	3
			4	4
			5	5
			6	6
			7	7
			8	8
			9	9
			10	10
			11	11
			12	12
			13	13
			14	14
			15	15
			16	16
			17	17
			18	18
			19	19
			20	20
			21	21
			22	22
			23	23
			24	24
			25	25
			26	26
			27	27
			28	28
			29	29
			30	30
			31	31
		set_month	Please enter today's MONTH
			Single Response	FILTER IF	ALL SCREENED IN
			Jan	1
			Feb	2
			Mar	3
			Apr	4
			May	5
			Jun	6
			Jul	7
			Aug	8
			Sep	9
			Oct	10
			Nov	11
			Dec	12
		set_year	Please enter today's YEAR
			Numeric	FILTER IF	ALL SCREENED IN
		trackingnumber	Tracking Sheet Number
			Numeric	FILTER IF	ALL SCREENED IN
		clusternumber	Cluster Number
			Numeric	FILTER IF	ALL SCREENED IN
		testlive	Is this a TEST or LIVE case? [PLEASE ENSURE YOU HAVE SELECTED THE CORRECT OPTION BEFORE PROCEEDING]
			Single Response	FILTER IF	ALL SCREENED IN
			TEST	1
			LIVE	2
	SAMPLING SECTION
	Insert HERE all sampling controls and tracking questions (check with Methods Team!)
	LOCATION SECTION
	Insert HERE all locations questions
	RESPONDENT SELECTION (KISH GRID) AND CONSENT
		consent_hh	[Ask the following questions to the head of household or the knowledgeable person in the household to get information about the household members.] Hello, my name is _____________________ . I am visiting your household on behalf of the George Washington University/IRC and Focier Consulting. We are conducting a survey in South Sudan to learn about family health and safety. May I ask you some quest…
			Single Response	FILTER IF	ALL SCREENED IN
			Yes	1
			No	2		Move to sys_endinterview
		d_hhsize	How many people are there living in your household in total? [INCLUDE CHILDREN, INFANTS, AND NON-FAMILY INCLUDING DOMESTIC SERVANTS IF THEY SLEEP 5 NIGHTS A WEEK OR MORE IN THE HOUSEHOLD AND VISITORS IF THEY HAVE SLEPT IN THE HOUSEHOLD FOR THE PAST 4 WEEKS.]
			Numeric (1-20)	FILTER IF	ALL SCREENED IN
		hh_gender	Is the head of the household male or female?
			Single Response	FILTER IF	ALL SCREENED IN
			Male	1
			Female	2
			Both	3
		kish_eligible_hhsize_15_and_above	Today we would like to talk to one woman or girl from your household. Would you please give me the total number of girls or women between the ages of 15 and 64 years who usually live in your household (and share food).
			Numeric (0-20)	MAX	d_hhsize
		kish_eligible_female	I cannot continue because I can only interview women 15-64 years old. Thank you for your assistance
				FILTER IF	kish_eligible_hhsize_15_and_above	EQUALS	0
					SKIP TO	sys_endinterview
		Show Text Below
		Please give us the initials, age and relationship to the head of the household for each female person of 15 or above years of age in the household STARTING FROM THE YOUNGEST ONE (15 years, going up). [INCLUDE THE HEAD OF THE HOUSEHOLD IF IT IS A FEMALE OVER 15].
		kish_grid	Kish Loop.
			Kish Grid (Loop with iteration count entry)
			1
			2
			3
			4
			5
			6
			7
			8
			9
			10
			11
			12
			13
			14
			15
			16
			17
			18
			19
			20
		kish_initials	Initials for the Person No.??kish_grid??
			Numeric
		kish_age	Age for ??kish_initials??
			Numeric (15-64)	FILTER IF	ALL SCREENED IN
		kish_relation	Relationship to head of household for ??kish_initials??
			Single Response	FILTER IF	ALL SCREENED IN
			Head (self)	1
			Wife (partner)	2
			Daughter	3
			Daught-in-law	4
			Granddaughter	5
			Mother	6
			Mother-in-law	7
			Sister	8
			Sister-in-law	9
			Other relative	10
			Adopted, foster or step-daughter	11
			Domestic servant	12
			Lodger	13
			Friend	14
			Other	98
		kish_relation_oth	Other (specify)
			Text	FILTER IF	kish_relation	EQUALS	98
		random	HH member (15 or above) is randomly selected
		selected_kish_initials	Initials of selected respondent
			System generated initials of person selected from Kish
		selected_kish_age	Age of selected respondent
			System generated age of person selected from Kish
		kish_available	Is {initials of person selected} currently available for an interview?
			Single Response	FILTER IF	ALL SCREENED IN
			Yes	1
			No	2	SKIP TO	sys_endinterview
		kish_notavailable_reason	[ENTER REASON FOR NON-COMPLETE INTERVIEW]
			Single Response	FILTER IF	kish_available	EQUALS	2
			Selected woman not at home	1
			Selected woman postponed interview	2
			Selected woman incapacitatied	3
			Selected woman speaks a foreign language	4
		age_restriction	In order to participate in this research, you must be 15 years of age or older. Are you 15 years old or older?
			Single Response	FILTER IF	kish_available	EQUALS	1
			Yes	1
			No	2	SKIP TO	sys_endinterview
		ic_script	Informed Consent Scripting, to be read to person selected by kish.
			I am part of a research team from The George Washington University, the International Rescue Committee and Forcier Consulting. We are carrying out a research study in several communities in South Sudan. The purpose of the research is to better understand the situation women and girls face here in your community. • If you choose to participate, the interview will take about one hour. • Some questi…
			Do you have any questions?
			Text display	FILTER IF	ALL SCREENED IN
		kish_consent	Do you consent to participate to this interview?
			Single Response	FILTER IF	kish_available	EQUALS	1
			Yes	1
			No	2
		nonconsent_reason	[ENUMERATOR: Do you believe that the respondent declined the interview because they are afraid that it may increase their risk of violence?]
			Single Response	FILTER IF	kish_consent	EQUALS	2
			Yes	1	SKIP TO	sys_endinterview
			No	2	SKIP TO	sys_endinterview
	METADATA
		sys_postconsent	Time Stamp at Consent Given
			Time stamp after the respondent has given consent (YES)
	FULL INTERVIEW
	SECTION 1: RESPONDENT BACKGROUND
			Is now a good time to talk? It’s very important that we talk in private. If someone enters the room while we are talking about something private, we will change the topic. Is this a good place to hold the interview, or is there somewhere else that you would like to go? [GO TO THE RESPONDENT'S PREFERRED LOCATION BEFORE BEGINNING THE SURVEY]
Q	1	d_age_filter	How old are you?
			Single Response	FILTER IF	ALL SCREENED IN
			Enter number	1
			Don't know (Do not read)	888
			Refused to answer (Do not read)	999
Q	1a	d_age_exact	Enter number:
			Numeric (15-64)	FILTER IF	1	EQUALS	1
Q	1b	d_age_approx	What was your approximate age?
			Single Response	FILTER IF	1	EQUALS	888
			< 15	1
			15-19	2
			20-24	3
			25-29	4
			30-34	5
			35-39	6
			40-44	7
			45-49	8
			50-54	9
			55-59	10
			60-64	11
			65+	12
			Don't know (Do not read)	888
			Refused to answer (Do not read)	999
Q	2	birth_country	In which country were you born?
			Single Response	FILTER IF	ALL SCREENED IN
			Southern Sudan (now RoSS)	1
			Sudan (Northern Sudan)	2
			Kenya	3
			Ethiopia	4
			Uganda	5
			Democradic Republic of Congo	6
			Central African Republic	7
			Other (specify)	8
Q	3	birth_country_oth	Specify other country
			Text	FILTER IF	2	EQUALS	8
			I would like to ask you about your displacement satus. A refugee is someone who has come from another country and an IDP is from another part in this country or area (incuding displaced within a country or local area). Displacement is defined as a person who had to flee to due to due conflict or war, economic livelihood, food, water etc.
			Text Display
Q	4	displaced_re_idp	Are you now or have you ever been displaced (refugee, IDP,etc)?
			Multiple Response	FILTER IF	ALL SCREENED IN
			Currently Displaced	1
			From this or another community, formerly displaced (Returnee)	2
			Never displaced	3		SKIP TO	8
			Don't know (Do not read)	888		SKIP TO	8
			Refused to answer (Do not read)	999		SKIP TO	8
Q	5	be_displaced	Are you /have you been displaced due to the following? (Read options out loud)
			Multiple Response	FILTER IF	4	EQUALS	1 or 2
			The 2013 crisis (December 2013-present)	1
			The civil war	2
			Intercommunal/Tribal conflicts (eg cattle raid)	3
			Other (Please specify)	4
			Don't know (Do not read)	888	EX
			Refused to answer (Do not read)	999	EX
Q	5a	be_displaced_o	Other (specify)
			Text	FILTER IF	5	EQUALS	4
Q	7	li_displaced	Approximately, how long have you lived in displacement (away from your home)?
			Single Response	FILTER IF	4	EQUALS	1 or 2
			All of my life	1
			More than one year	2
			Less than one year	3
			Don't know (Do not read)	888
			Refused to answer (Do not read)	999
Q	8	religion	What is your religion?
			Single Response	FILTER IF	SCREENED IN
			No religion	1
			Islam	2
			Christian Catholic	3
			Christian Protestant	4
			Other (Please specify)	5
			Don't know (Do not read)	888
			Refused to answer (Do not read)	999
Q	8a	religion_oth	Other (specify)
			Text	FILTER IF	8	EQUALS	5
Q	9	tribe	What tribe do you belong to?
			Single Response	FILTER IF	SCREENED IN
			Dinka	1
			Nuer	2
			Bari	3
			Kuku	4
			Madi	5
			Lokoya	6
			Pojulu	7
			Kakwa	8
			Shilluk	9
			Murle	10
			Other (Please specify)	11
			Don't know (Do not read)	888
			Refused to answer (Do not read)	999
Q	9a	tribe_oth	Other (specify)
			Text	FILTER IF	9	EQUALS	11
Q	10	literate	Can you read and write?
			Single Response	FILTER IF	SCREENED IN
			Yes	1
			No	2
			Don't know (Do not read)	888
			Refused to answer (Do not read)	999
Q	11	atte_school	Have you ever attended school?
			Single Response	FILTER IF	SCREENED IN
			Yes	1
			No	2		SKIP TO	13
			Don't know (Do not read)	888		SKIP TO	13
			Refused to answer (Do not read)	999		SKIP TO	13
Q	12	level_school	What is the highest level of education that you achived?
			Single Response	FILTER IF	11	EQUALS	1
			Primary	1
			Secondary	2
			Higher level	3
			Don't know (Do not read)	888
			Refused to answer (Do not read)	999
Q	13	m_work	What do you mainly do for work?
			Single Response	FILTER IF	SCREENED IN
			Not working	1
			Home Keeper/Domestic work	2
			Student	3
			Farmer/Cattle keeper/Fisherman	4
			Government	5
			Clerical	6
			Small business	7
			Professional	8
			Retired	9
			Seasonal Work	10
			Selling/Trading	11
			Military	12
			Security officer	13
			UN/NGO staff	14
			Market stall	15
			Driver	16
			Traditional leader	17
			Other (Please specify)	18
			Don't know (Do not read)	888
			Refused to answer (Do not read)	999
Q	13a	m_work_o	Other (specify)
			Text	FILTER IF	13	EQUALS	18
Q	15	income_source	What is the main source of income for you and your household?
			Single Response	FILTER IF	SCREENED IN
			No income	1
			Money from own work	2
			Support from husband/partner	3
			Support from other relatives	4
			Pension	5
			Social Services/Welfare/Humanitarian aid	6
			Support from parents	7
			Other (Please specify)	8
			Don't know (Do not read)	888
			Refused to answer (Do not read)	999
Q	15a	income_source_oth	Other (specify)
			Text	FILTER IF	15	EQUALS	8
Q	24	source_drinking	What is the main source of drinking-water for your household?
			Single Response	FILTER IF	SCREENED IN
			Tap/piped water in residence	1
			Outside tap	2
			Well water	3
			Protected spring	4
			Unprotected (local) public well or spring	5
			River/stream/pond/lake/dam or rainwater collection	6
			Tanker/truck/water vendor	7
			Other (Please specify)	8
			Don't know (Do not read)	888
			Refused to answer (Do not read)	999
Q	24a	source_drinking_oth	Other (specify)
			Text	FILTER IF	24	EQUALS	8
Q	25	kind_toilet	What kind of toilet does your household have?
			Single Response	FILTER IF	SCREENED IN
			Own flush toilet	1
			Shared flash toilet	2
			Latrine	3
			River/canal/bush/field	4
			Other (Please specify)	5
			Don't know (Do not read)	888
			Refused to answer (Do not read)	999
Q	25a	kind_toilet_other	Other (specify)
			Text	FILTER IF	25	EQUALS	5
Q	26	fuel_cooking	What is your main source of fuel for cooking?
			Single Response	FILTER IF	SCREENED IN
			Wood	1
			Grass/leaves	2
			Charcoal	3
			Kerosene/paraffin	4
			Animal dung	5
			Gas	6
			Eelectricity	7
			Other (Please specify)	8
			Don't know (Do not read)	888
			Refused to answer (Do not read)	999
Q	26a	fuel_cooking_oth	Other (specify)
			Text	FILTER IF	26	EQUALS	8
Q	27	ty_house	What type of house do you live in? [RECORD OBSERVATION}
			Single Response	FILTER IF	SCREENED IN
			Hut (Tukul)	1
			House/apartment for own family	2
			Communal shelter for group of people from various families	3
			Temporary housing such as a tent	4
			Other (Please specify)	5
			Don't know (Do not read)	888
			Refused to answer (Do not read)	999
Q	27a	ty_house_oth	Other (specify)
			Text	FILTER IF	27	EQUALS	5
Q	28	materials_roof	What are the main material used in the roof? [RECORD OBSERVATION]
			Single Response	FILTER IF	SCREENED IN
			Roof from natural materials	1
			Rudimentary roof (plastic/carton/tarp)	2
			Tiled or concrete roof	3
			Corrugated iron	4
			Tent	5
			Other (Please specify)	6
			Don't know (Do not read)	888
			Refused to answer (Do not read)	999
Q	28a	materials_roof_oth	Other (specify)
			Text	FILTER IF	28	EQUALS	6
Q	29	male_partner	Are you currently married or do you have a regular male partner (such as a regular boyfriend or a fiance)?
			Single Response	FILTER IF	SCREENED IN
			Married	1
			Has regular partner but not married	2
			Not married or partnered	3
			Refused to answer (Do not read)	999
Q	29_1a	live_with_husband	Are you currently living together with your husband?
			Single Response	FILTER IF	29	EQUALS	1
			Yes	1
			No	2
			Don't know (Do not read)	888
			Refused to answer (Do not read)	999
Q	29_1b	why_separated	Why are you living apart from your husband?
			Single Response	FILTER IF	29_1a	EQUALS	2
			Not living together because he lives or works elsewhere (not due to conflict/crisis)	1
			Not living together because of the conflict/crisis	2
			Husband missing due to conflict/crisis	3
			Don't know (Do not read)	888
			Refused to answer (Do not read)	999
Q	29_2a	live_with_partner	Are you currently living together with your regular male partner?
			Single Response	FILTER IF	29	EQUALS	2
			Yes	1
			No	2
			Refused to answer (Do not read)	999
Q	30	ever_married	Have you ever been married?
			Single Response	FILTER IF	29	EQUALS	2
				OR IF	29	EQUALS	3
			Yes	1
			No	2
			Refused to answer (Do not read)	999
	30a	ever_cohabit	Have you ever lived with a male partner?
			Single Response	FILTER IF	30	EQUALS	2
			Yes	1
			No	2
			Refused to answer (Do not read)	999
Q	31	ever_relationship	Have you ever been involved in a relationship with a man without living together (a boyfriend)?
			Single Response	FILTER IF	30a	EQUALS	2
				AND IF	29	EQUALS	3
			Yes	1
			No	2		SKIP TO	49
			Refused to answer (Do not read)	999
	31a	askiafilter_everpartner	Has respondent ever had a partner: select the option presented below
					filter response if
			Respondent reports being currently or formerly partnered	1	29	EQUALS	1 or 2
					30	EQUALS	1
					30a	EQUALS	1
					31	EQUALS	1
			Respondent does not report a partnership	2	31	EQUALS	2 or 999
					29	EQUALS	999
					30	EQUALS	999
					30a	EQUALS	999
Q	32	times_married	How many times in your life have you been married or have lived together with a man?
			Single Response	FILTER IF	31a	EQUALS	1
			Enter number	1
			Don't know (Do not read)	888
			Refused to answer (Do not read)	999
Q	32a	times_married_number	[ENTER NUMBER]
			Numeric {1-20}	FILTER IF	32	EQUALS	1
Q	33	end_prev_marriage	Did the last partnership with a man (prior to your current one if currently married/partnered) end in divorce or separation, or did your husband/partner die?
			Single Response	FILTER IF	32a	GREATER THAN	1
			Divorced	1
			Separated/Broken up	2
			Widowed (partner died)	3
			Don't know (Do not read)	888
			Refused to answer (Do not read)	999
Q	34	husband_related	How is your most recent husband/partner related to your previous husband?
			Single Response	FILTER IF	33	EQUALS	3
			Not related	1
			Brother	2
			Other male relation	3
			Don't know (Do not read)	888
			Refused to answer (Do not read)	999
Q	35	saw_husband	When was the last time you saw your (current/most recent) husband or partner? [FOR WIDOWS, THE LAST TIME YOU SAW YOUR HUSBAND ALIVE]
			Single Response	FILTER IF	31a	EQUALS	1
			Within the past 30 days	1
			More than 30 days but less than 1 year	2
			More than 1 year ago	3
			Don't know (Do not read)	888
			Refused to answer (Do not read)	999
Q	36	have_other_wives	Does/did your husband have any other wives (while also married to you)?
			Single Response	FILTER IF	29	EQUALS	1
				OR IF	30	EQUALS	1
			Yes	1
			No	2
			Don't know (Do not read)	888
			Refused to answer (Do not read)	999
Q	37	ans_other_wives	How many wives does/did he have (including you)?
			Single Response	FILTER IF	36	EQUALS	1
			Enter number	1
			Don't know (Do not read)	888
			Refused to answer (Do not read)	999
Q	37a	num_other_wives	[ENTER NUMBER]
			Numeric [2-20]	FILTER IF	37	EQUALS	1
Q	38	ans_wife_order	Are/were you the first, second, third (etc.) wife?
			Single Response	FILTER IF	36	EQUALS	1
			Enter number	1
			Don't know (Do not read)	888
			Refused to answer (Do not read)	999
Q	38a	num_wife_order	[ENTER NUMBER/POSITION: 1=FIRST WIFE, 2=SECOND WIFE, ETC]
			Numeric [1 - response to Q37a]	FILTER IF	38	EQUALS	1
Q	39	ans_first_married	How old were you the first time you got married?
			Single Response	FILTER IF	29	EQUALS	1
				OR IF	30	EQUALS	1
			Enter number	1
			Don't know (Do not read)	888
			Refused to answer (Do not read)	999
Q	39a	age_first_married	[ENTER NUMBER]
			Numeric [5-64]	FILTER IF	39	EQUALS	1
Q	39b	d_age_was_approx	What was your approximate age?
			Single Response	FILTER IF	39	EQUALS	888
			< 15	1
			15-19	2
			20-24	3
			25-29	4
			30-34	5
			35-39	6
			40-44	7
			45-49	8
			50-54	9
			55-59	10
			60-64	11
			65+	12
			Don't know (Do not read)	888
			Refused to answer (Do not read)	999
Q	40	ceremony_type	What kind of marriage ceremony did you have?
			Multiple Response	FILTER IF	30	EQUALS	1
				OR IF	29	EQUALS	1
			Civil marriage	1
			Religious marriage	2
			Customary marriage	3
			None	4	EX
			Other (Please specify)	5
			Don't know (Do not read)	888	EX
			Refused to answer (Do not read)	999	EX
Q	40a	ceremony_type_oth	Other (specify)
			Text	FILTER IF	40	EQUALS	5
Q	41	chose_husband	Did you choose your husband or did someone else choose him for you? [QUESTION REFERS TO CURRENT OR MOST RECENT HUSBAND]
			Multiple Response	FILTER IF	30	EQUALS	1
				OR IF	29	EQUALS	1
			She chose	1
			Her family chose	2
			He chose	3
			His family chose	4
			Other (please specify)	5
			Don't know (Do not read)	888	EX
			Refused to answer (Do not read)	999	EX
Q	41a	chose_husband_other	Other (specify)
			Text
Q	42	chose_husband_ask	Did [the person who chose your husband] ask you whether you wanted to marry him or not? [QUESTION REFERS TO CURRENT OR MOST RECENT HUSBAND]
			Single Response	FILTER IF	41	DOES NOT EQUAL	1
			Yes	1
			No	2
			Don't know (Do not read)	888
			Refused to answer (Do not read)	999
Q	43	marriage_reason	What were the reasons that you got marrried?
			Multiple Response	FILTER IF	30	EQUALS	1
					29	EQUALS	1
			Love	1
			Wanted to have a family/children	2
			Unwed pregnancy	3
			Forced abduction	4
			Economic reasons	5
			Was raped	6
			Other (please specify)	7
			Don't know (Do not read)	888	EX
			Refused to answer (Do not read)	999	EX
Q	43a	marriage_reason_oth	Other (specify)
			Text	FILTER IF	43	EQUALS	7
Q	44	dowry	Did your husband pay a dowry?
			Single Response	FILTER IF	30	EQUALS	1
				OR IF	29	EQUALS	1
			Yes	1
			No	2
			Don't know (Do not read)	888
			Refused to answer (Do not read)	999
	SECTION 2: ATTITUDES
			In this community and elsewhere, people have different ideas about men and women, families and what is acceptable behaviour for men and women in the home. I am going to read you a list of statements, and I would like you to tell me how much you personally agree or disagree with the statement. The choices are agree or disagree. There are no right or wrong answers.
			Text Display
Q	49	gender_norms	Gender norms/roles
			Text display	FILTER IF	SCREENED IN
Q	49a	obligation_sex	It is the wife’s obligation to have sex with her husband whenever he wants it.
			Single Response	FILTER IF	SCREENED IN
			Agree	1
			Disagree	2
			Don't know (Do not read)	888
			Refused to answer (Do not read)	999
Q	49b	share_authority	Women and men should share authority in the family.
			Single Response	FILTER IF	SCREENED IN
			Agree	1
			Disagree	2
			Don't know (Do not read)	888
			Refused to answer (Do not read)	999
Q	49c	woman_role	A woman’s most important role is to take care of her home, cook for her family and take care of the children
			Single Response	FILTER IF	SCREENED IN
			Agree	1
			Disagree	2
			Don't know (Do not read)	888
			Refused to answer (Do not read)	999
Q	49d	men_head	It is natural (God intended) that men should be the head of the family.
			Single Response	FILTER IF	SCREENED IN
			Agree	1
			Disagree	2
			Don't know (Do not read)	888
			Refused to answer (Do not read)	999
Q	49e	wife_obey	A wife should obey her husband even if she disagrees.
			Single Response	FILTER IF	SCREENED IN
			Agree	1
			Disagree	2
			Don't know (Do not read)	888
			Refused to answer (Do not read)	999
Q	49f	woman_spend	A woman should be able to spend her own money according to her own will.
			Single Response	FILTER IF	SCREENED IN
			Agree	1
			Disagree	2
			Don't know (Do not read)	888
			Refused to answer (Do not read)	999
Q	50	norm_violence	Normalization/Acceptability of Violence
			Text display	FILTER IF	SCREENED IN
Q	50a	violence_private	Violence between husband and wife is a private matter and others should not intervene
			Single Response	FILTER IF	SCREENED IN
			Agree	1
			Disagree	2
			Don't know (Do not read)	888
			Refused to answer (Do not read)	999
Q	50b	tolerate_violence	A woman should tolerate violence to keep her family together
			Single Response	FILTER IF	SCREENED IN
			Agree	1
			Disagree	2
			Don't know (Do not read)	888
			Refused to answer (Do not read)	999
Q	50c	woman_raped	If a woman is raped, she has usually done something careless to put herself in that situation (e,g, dress inappropriately)
			Single Response	FILTER IF	SCREENED IN
			Agree	1
			Disagree	2
			Don't know (Do not read)	888
			Refused to answer (Do not read)	999
Q	50e	girl_rape	If a girl child experiences rape, she should marry the man who raped her.
			Single Response	FILTER IF	SCREENED IN
			Agree	1
			Disagree	2
			Don't know (Do not read)	888
			Refused to answer (Do not read)	999
Q	51	hus_beat_wife	In your opinion, is a husband justified in hitting or beating his wife in the following situations:
			Text display	FILTER IF	SCREENED IN
Q	51a	goes_out	If she goes out without telling him?
			Single Response	FILTER IF	SCREENED IN
			Yes	1
			No	2
			Don't know (Do not read)	888
			Refused to answer (Do not read)	999
Q	51b	neglects_children	If she neglects the children?
			Single Response	FILTER IF	SCREENED IN
			Yes	1
			No	2
			Don't know (Do not read)	888
			Refused to answer (Do not read)	999
Q	51c	argues_him	If she argues with him?
			Single Response	FILTER IF	SCREENED IN
			Yes	1
			No	2
			Don't know (Do not read)	888
			Refused to answer (Do not read)	999
Q	51d	refuse_sex	If she refuses to have sex with him?
			Single Response	FILTER IF	SCREENED IN
			Yes	1
			No	2
			Don't know (Do not read)	888
			Refused to answer (Do not read)	999
	SECTION 3: HEALTH AND WELLBEING
			Now I am going to ask you some more questions about how the war/conflict has affected you.
			Text display	FILTER IF	SCREENED IN
			The next questions ask about difficulties you may have doing certain activities because of a HEALTH PROBLEM
			Text display
	53	difficulty_seeing	Do you have difficulty seeing?
			Single response	FILTER IF	ALL SCREENED IN
			No	1
			Yes	2
			Don't know	888
			Refuse to answer	999
	55	difficulty_walking	Do you have difficulty walking?
			Single response	FILTER IF	ALL SCREENED IN
			No	1
			Yes	2
			Don't know	888
			Refuse to answer	999
	SECTION 4: CURRENT OR MOST RECENT HUSBAND/PARTNER
Q	62	m_partner_age	I would now like you to tell me a little about your current/most recent husband/partner. How old is he now? [IF EXACT AGE IS NOT KNOWN, ESTIMATE. IF MOST RECENT PARTNER IS DEAD ENTER THE AGE THAT HE WOULD BE NOW IF HE WERE ALIVE]
			Single Response	FILTER IF	31a	EQUALS	1
			Enter number	1
			Don't know (Do not read)	888
			Refused to answer (Do not read)	999
Q	62a	partner_age	[ENTER NUMBER]
			Numeric [10-115]	FILTER IF	62	EQUALS	1
Q	62b	partner_age_approx	What is his approximate age?
			Single Response	FILTER IF	62	EQUALS	888
			< 15	1
			15-19	2
			20-24	3
			25-29	4
			30-34	5
			35-39	6
			40-44	7
			45-49	8
			50-54	9
			55-59	10
			60-64	11
			65+	12
			Don't know (Do not read)	888
			Refused to answer (Do not read)	999
Q	64	partner_ever_school	Did he ever attend school?
			Single Response	FILTER IF	31a	EQUALS	1
			Yes	1
			No	2
			Don't know (Do not read)	888
			Refused to answer (Do not read)	999
Q	65	partner_highest_school	What is the highest level of education that he achieved?
			Single Response	FILTER IF	64	EQUALS	1
			Primary	1
			Secondary	2
			Higher level	3
			Don't know (Do not read)	888
			Refused to answer (Do not read)	999
Q	67	prev_partner_work	Is he now (or was he at the end of your relationship) working, looking for work or unemployed, retired or studying?
			Single Response	FILTER IF	31a	EQUALS	1
			Working	1
			Looking for work/unemployed	2
			Retired	3
			Student	4
			Disabled/Long term sick	5
			Don't know (Do not read)	888
			Refused to answer (Do not read)	999
Q	68	work_type	What kind of work does he normally do?
			Single Response	FILTER IF	31a	EQUALS	1
			Never had a job	1
			Professional	2
			Semi-skilled	3
			Unskilled/manual	4
			Military/police	5
			Other (Please specify)	6
			Don't know (Do not read)	888
			Refused to answer (Do not read)	999
Q	70	partner_same_tribe	Is/was your partner/husband from the same tribe as you?
			Single Response	FILTER IF	31a	EQUALS	1
			Yes	1
			No	2
			Don't know (Do not read)	888
			Refused to answer (Do not read)	999
	SECTION 5: RELATIONSHIP AND HER HUSBAND /PARTNER
			When two people marry or live together, they usually share both good and bad moments. I would now like to ask you some questions about how your current (or most recent) husband/partner treats (treated) you. Some of the questions will ask you if your current (or most recent) husband/partner committed violence against you. I understand that the things that we will discuss may be quite difficult for…
			Text display	FILTER IF	31a	EQUALS	1
			I am now going to ask you about some situations that are true for many women. Does your current or most recent husband/partner generally do any of the following?:
			Text display	FILTER IF	31a	EQUALS	1
Q	71	limit_wife_fam	Does your husband/partner try to limit contact with your family?
			Single Response	FILTER IF	31a	EQUALS	1
			Yes	1
			No	2
			Don't know (Do not read)	888
			Refused to answer (Do not read)	999
Q	72	want_know	Does your husband/partner insist on knowing where you are at all times?
			Single Response	FILTER IF	31a	EQUALS	1
			Yes	1
			No	2
			Don't know (Do not read)	888
			Refused to answer (Do not read)	999
Q	73	jealous_angry	Does your husband/partner get jealous or angry if you talk with another man?
			Single Response	FILTER IF	31a	EQUALS	1
			Yes	1
			No	2
			Don't know (Do not read)	888
			Refused to answer (Do not read)	999
Q	74	accuse_wife_unfaithful	Does your husband/partner frequently accuse you of being unfaithful?
			Single Response	FILTER IF	31a	EQUALS	1
			Yes	1
			No	2
			Don't know (Do not read)	888
			Refused to answer (Do not read)	999
Q	75	perm_health_care	Do you have to ask your husband/partner permission before seeking health care for yourself and/or your children?
			Single Response	FILTER IF	31a	EQUALS	1
			Yes	1
			No	2
			Don't know (Do not read)	888
			Refused to answer (Do not read)	999
Q	76	perm_move	Do you have to ask your husband/partner permission (or the permission of another male relative) to move around town?
			Single Response	FILTER IF	31a	EQUALS	1
			Yes	1
			No	2
			Don't know (Do not read)	888
			Refused to answer (Do not read)	999
			Does your current or most recent husband/partner generally do any of the following?:
			Text display
Q	78	prohibit_work	Does your husband/partner prohibit you from earning money?
			Single Response	FILTER IF	31a	EQUALS	1
			Yes	1
			No	2
			Don't know (Do not read)	888
			Refused to answer (Do not read)	999
Q	79	takemoney	Does your husband/partner take your money (earnings) without asking you?
			Single Response	FILTER IF	31a	EQUALS	1
			Yes	1
			No	2
			Don't know (Do not read)	888
			Refused to answer (Do not read)	999
Q	80	refuse_money	Does your husband/partner refuse to give you money when your family needs it even when he has money for other things?
			Single Response	FILTER IF	31a	EQUALS	1
			Yes	1
			No	2
			Don't know (Do not read)	888
			Refused to answer (Do not read)	999
Q	85		The next questions are about things that happen to many women and that your husband/ partner may have done to you. We are going to be talking about acts done either by your current husband partner OR any previous partner
			Text display	FILTER IF	31a	EQUALS	1
			Has your current husband/partner, or any other partner ever done any of the following:
			Text display	FILTER IF	31a	EQUALS	1
Q	85_1	been_insulted	Insulted you or made you feel bad about yourself?
			Single Response	FILTER IF	31a	EQUALS	1
			Yes	1
			No	2
			Don't know (Do not read)	888
			Refused to answer (Do not read)	999
Q	85_1a	been_insulted_less12	Has this happened in the past 12 months?
			Single Response	FILTER IF	85_1	EQUALS	1
				AND IF	35	EQUALS	1 or 2
			Yes	1
			No	2
			Don't know (Do not read)	888
			Refused to answer (Do not read)	999
Q	85_1b	been_insulted_less12_freq	In the past 12 months, would you say that this has happened once, a few times or many times?
			Single Response	FILTER IF	85_1a	EQUALS	1
			Once	1
			A few [2-5 times]	2
			Many [more than 5]	3
			Don't know (Do not read)	888
			Refused to answer (Do not read)	999
Q	85_1c	been_insulted_more12_freq	Before the past 12 months, would you say that this has happened once, a few times or many times?
			Single Response	FILTER IF	85_1	EQUALS	1
				AND IF	85_1a	EQUALS	2
				OR
				FILTER IF	85_1	EQUALS	1
				AND IF	35	EQUALS	3
			Once	1
			A few [2-5 times]	2
			Many [more than 5]	3
			Don't know (Do not read)	888
			Refused to answer (Do not read)	999
Q	85_2	been_humiliated	Has your current husband/partner, or any other partner ever humiliated you in front of other people?
			Single Response	FILTER IF	31a	EQUALS	1
			Yes	1
			No	2
			Don't know (Do not read)	888
			Refused to answer (Do not read)	999
Q	85_2a	been_humiliated_less12	Has this happened in the past 12 months?
			Single Response	FILTER IF	85_2	EQUALS	1
				AND IF	35	EQUALS	1 or 2
			Yes	1
			No	2
			Don't know (Do not read)	888
			Refused to answer (Do not read)	999
Q	85_2b	been_humiliated_less12_freq	In the past 12 months, would you say that this has happened once, a few times or many times?
			Single Response	FILTER IF	85_2a	EQUALS	1
			Once	1
			A few [2-5 times]	2
			Many [more than 5]	3
			Don't know (Do not read)	888
			Refused to answer (Do not read)	999
Q	85_2c	been_humiliated_more12_freq	Before the past 12 months, would you say that this has happened once, a few times or many times?
			Single Response	FILTER IF	85_2	EQUALS	1
				AND IF	85_2a	EQUALS	2
				OR
				FILTER IF	85_2	EQUALS	1
				AND IF	35	EQUALS	3
			Once	1
			A few [2-5 times]	2
			Many [more than 5]	3
			Don't know (Do not read)	888
			Refused to answer (Do not read)	999
Q	85_3	been_scared	Has your current husband/partner, or any other partner ever done things to scare or intimidate you on purpose?
			Single Response	FILTER IF	31a	EQUALS	1
			Yes	1
			No	2
			Don't know (Do not read)	888
			Refused to answer (Do not read)	999
Q	85_3a	been_scared_less12	Has this happened in the past 12 months?
			Single Response	FILTER IF	85_3	EQUALS	1
				AND IF	35	EQUALS	1 or 2
			Yes	1
			No	2
			Don't know (Do not read)	888
			Refused to answer (Do not read)	999
Q	85_3b	been_scared_less12_freq	In the past 12 months, would you say that this has happened once, a few times or many times?
			Single Response	FILTER IF	85_3a	EQUALS	1
			Once	1
			A few [2-5 times]	2
			Many [more than 5]	3
			Don't know (Do not read)	888
			Refused to answer (Do not read)	999
Q	85_3c	been_scared_more12_freq	Before the past 12 months, would you say that this has happened once, a few times or many times?
			Single Response	FILTER IF	85_3	EQUALS	1
				AND IF	85_3a	EQUALS	2
				OR
				FILTER IF	85_3	EQUALS	1
				AND IF	35	EQUALS	3
			Once
			A few [2-5 times]
			Many [more than 5]
			Don't know (Do not read)	888
			Refused to answer (Do not read)	999
Q	85_4	been_threatened	Has your current husband/partner, or any other partner ever verbally threatened to hurt you or someone you care about?
			Single Response	FILTER IF	31a	EQUALS	1
			Yes	1
			No	2
			Don't know (Do not read)	888
			Refused to answer (Do not read)	999
Q	85_4a	been_threatened_less12	Has this happened in the past 12 months?
			Single Response	FILTER IF	85_4	EQUALS	1
				AND IF	35	EQUALS	1 or 2
			Yes	1
			No	2
			Don't know (Do not read)	888
			Refused to answer (Do not read)	999
Q	85_4b	been_threatened_less12_freq	In the past 12 months, would you say that this has happened once, a few times or many times?
			Single Response	FILTER IF	85_4a	EQUALS	1
			Once	1
			A few [2-5 times]	2
			Many [more than 5]	3
			Don't know (Do not read)	888
			Refused to answer (Do not read)	999
Q	85_4c	been_threatened_more12_freq	Before the past 12 months, would you say that this has happened once, a few times or many times?
			Single Response	FILTER IF	85_4	EQUALS	1
				AND IF	85_4a	EQUALS	2
				OR
				FILTER IF	85_4	EQUALS	1
				AND IF	35	EQUALS	3
			Once	1
			A few [2-5 times]	2
			Many [more than 5]	3
			Don't know (Do not read)	888
			Refused to answer (Do not read)	999
Q	86	current_or_past_husb	Who did the things you just mentioned? Was it your current or most recent husband/partner, any other husband or partner that you may have had before or both?
			Single Response	FILTER IF	85_1 OR 85_2 OR 85_3, OR 85_4	EQUALS	1
			Current/most recent husband/partner	1
			Previous husband/partner	2
			Both	3
			Don't know (Do not read)	888
			Refused to answer (Do not read)	999
			Has your current husband/partner, or any other partner ever done any of the following:
	90		Text display
Q	90_1	slap_thrown	Slapped you or thrown something at you that could hurt you?
			Single Response	FILTER IF	31a	EQUALS	1
			Yes	1
			No	2
			Refused to answer (Do not read)	999
Q	90_1a	happe_12months	Has this happened in the past 12 months?
			Single Response	FILTER IF	90_1	EQUALS	1
				AND IF	35	EQUALS	1 or 2
			Yes	1
			No	2
			Refused to answer (Do not read)	999
Q	90_1b	happened_many	In the past 12 months, would you say that this has happened once, a few times or many times?
			Single Response	FILTER IF	90_1a	EQUALS	1
			Once	1
			A few [2-5 times]	2
			Many [more than 5]	3
			Don't know (Do not read)	888
			Refused to answer (Do not read)	999
Q	90_1c	happe_many_before	Before the past 12 months, would you say that this has happened once, a few times or many times?
			Single Response	FILTER IF	90_1	EQUALS	1
				AND IF	90_1a	EQUALS	2
				OR
				FILTER IF	90_1	EQUALS	1
				AND IF	35	EQUALS	3
			Once	1
			A few [2-5 times]	2
			Many [more than 5]	3
			Don't know (Do not read)	888
			Refused to answer (Do not read)	999
Q	90_2	push-shove	Has your current housband/partner or any other partner ever pushed or shoved you or pulled your hair?
			Single Response	FILTER IF	31a	EQUALS	1
			Yes	1
			No	2
			Refused to answer (Do not read)	999
Q	90_2a	happe_12months_s	Has this happened in the past 12 months?
			Single Response	FILTER IF	90_2	EQUALS	1
				AND IF	35	EQUALS	1 or 2
			Yes	1
			No	2
			Refused to answer (Do not read)	999
Q	90_2b	happened_many_s	In the past 12 months, would you say that this has happened once, a few times or many times?
			Single Response	FILTER IF	90_2a	EQUALS	1
			Once	1
			A few [2-5 times]	2
			Many [more than 5]	3
			Don't know (Do not read)	888
			Refused to answer (Do not read)	999
Q	90_2c	happe_many_before_s	Before the past 12 months, would you say that this has happened once, a few times or many times?
			Single Response	FILTER IF	90_2	EQUALS	1
				AND IF	90_2a	EQUALS	2
				OR
				FILTER IF	90_2	EQUALS	1
				AND IF	35	EQUALS	3
			Once	1
			A few [2-5 times]	2
			Many [more than 5]	3
			Don't know (Do not read)	888
			Refused to answer (Do not read)	999
Q	90_3	hit	Has your current housband/partner or any other partner ever hit you?
			Single Response	FILTER IF	31a	EQUALS	1
			Yes	1
			No	2
			Refused to answer (Do not read)	999
Q	90_3a	happe_12months_h	Has this happened in the past 12 months?
			Single Response	FILTER IF	90_3	EQUALS	1
				AND IF	35	EQUALS	1 or 2
			Yes	1
			No	2
			Refused to answer (Do not read)	999
Q	90_3b	happened_many_h	In the past 12 months, would you say that this has happened once, a few times or many times?
			Single Response	FILTER IF	90_3a	EQUALS	1
			Once	1
			A few [2-5 times]	2
			Many [more than 5]	3
			Don't know (Do not read)	888
			Refused to answer (Do not read)	999
Q	90_3c	happe_many_before_h	Before the past 12 months, would you say that this has happened once, a few times or many times?
			Single Response	FILTER IF	90_3	EQUALS	1
				AND IF	90_3a	EQUALS	2
				OR
				FILTER IF	90_3	EQUALS	1
				AND IF	35	EQUALS	3
			Once	1
			A few [2-5 times]	2
			Many [more than 5]	3
			Don't know (Do not read)	888
			Refused to answer (Do not read)	999
Q	90_4	kick_drag	Has your current housband/partner or any other partner ever kicked you or dragged you?
			Single Response	FILTER IF	31a	EQUALS	1
			Yes	1
			No	2
			Refused to answer (Do not read)	999
Q	90_4a	happe_12months_k	Has this happened in the past 12 months?
			Single Response	FILTER IF	90_4	EQUALS	1
				AND IF	35	EQUALS	1 or 2
			Yes	1
			No	2
			Refused to answer (Do not read)	999
Q	90_4b	happened_many_k	In the past 12 months, would you say that this has happened once, a few times or many times?
			Single Response	FILTER IF	90_4a	EQUALS	1
			Once	1
			A few [2-5 times]	2
			Many [more than 5]	3
			Don't know (Do not read)	888
			Refused to answer (Do not read)	999
Q	90_4c	happe_many_before_k	Before the past 12 months, would you say that this has happened once, a few times or many times?
			Single Response	FILTER IF	90_4	EQUALS	1
				AND IF	90_4a	EQUALS	2
				OR
				FILTER IF	90_4	EQUALS	1
				AND IF	35	EQUALS	3
			Once	1
			A few [2-5 times]	2
			Many [more than 5]	3
			Don't know (Do not read)	888
			Refused to answer (Do not read)	999
Q	90_5	choked_burnt	Has your current housband/partner or any other partner ever choked or burnt you on purpose?
			Single Response	FILTER IF	31a	EQUALS	1
			Yes	1
			No	2
			Refused to answer (Do not read)	999
Q	90_5a	happe_12months_c	Has this happened in the past 12 months?
			Single Response	FILTER IF	90_5	EQUALS	1
				AND IF	35	EQUALS	1 or 2
			Yes	1
			No	2
			Refused to answer (Do not read)	999
Q	90_5b	happened_many_c	In the past 12 months, would you say that this has happened once, a few times or many times?
			Single Response	FILTER IF	90_5a	EQUALS	1
			Once	1
			A few [2-5 times]	2
			Many [more than 5]	3
			Don't know (Do not read)	888
			Refused to answer (Do not read)	999
Q	90_5c	happe_many_before_c	Before the past 12 months, would you say that this has happened once, a few times or many times?
			Single Response	FILTER IF	90_5	EQUALS	1
				AND IF	90_5a	EQUALS	2
				OR
				FILTER IF	90_5	EQUALS	1
				AND IF	35	EQUALS	3
			Once	1
			A few [2-5 times]	2
			Many [more than 5]	3
			Don't know (Do not read)	888
			Refused to answer (Do not read)	999
Q	90_6	threatened	Has your current housband/partner or any other partner ever threatened you with or actually used a gun, knife or other weapon against you?
			Single Response	FILTER IF	31a	EQUALS	1
			Yes	1
			No	2
			Refused to answer (Do not read)	999
Q	90_6a	happe_12months_c	Has this happened in the past 12 months?
			Single Response	FILTER IF	90_6	EQUALS	1
				AND IF	35	EQUALS	1 or 2
			Yes	1
			No	2
			Refused to answer (Do not read)	999
Q	90_6b	happened_many_c	In the past 12 months, would you say that this has happened once, a few times or many times?
			Single Response	FILTER IF	90_6a	EQUALS	1
			Once	1
			A few [2-5 times]	2
			Many [more than 5]	3
			Don't know (Do not read)	888
			Refused to answer (Do not read)	999
Q	90_6c	happe_many_before_c	Before the past 12 months, would you say that this has happened once, a few times or many times?
			Single Response	FILTER IF	90_4	EQUALS	1
				AND IF	90_4a	EQUALS	2
				OR
				FILTER IF	90_4	EQUALS	1
				AND IF	35	EQUALS	3
			Once	1
			A few [2-5 times]	2
			Many [more than 5]	3
			Don't know (Do not read)	888
			Refused to answer (Do not read)	999
Q	91	current_or_past_husb	Who did the things you just mentioned? Was it your current or most recent husband/partner, any other husband or partner that you may have had before or both?
			Single Response	FILTER IF	90_1, 90_2, 90_3, 90_4, 90_5 or 90_6	EQUALS	1
			Current/most recent husband/partner	1
			Previous husband/partner	2
			Both	3
			Don't know (Do not read)	888
			Refused to answer (Do not read)	999
			Has your current husband/partner, or any other partner ever done any of the following:
	95
Q	95_1	forced_sex	Did your current husband/partner or any other husband/partner ever force you to have sex when you did not want to?
			Single Response	FILTER IF	31a	EQUALS	1
			Yes	1
			No	2
			Refused to answer (Do not read)	999
Q	95_1a	happe_12months_f	Has this happened in the past 12 months?
			Single Response	FILTER IF	95_1	EQUALS	1
				AND IF	35	EQUALS	1 or 2
			Yes	1
			No	2
			Refused to answer (Do not read)	999
Q	95_1b	happened_many_f	In the past 12 months, would you say that this has happened once, a few times or many times?
			Single Response	FILTER IF	95_1a	EQUALS	1
			Once	1
			A few [2-5 times]	2
			Many [more than 5]	3
			Don't know (Do not read)	888
			Refused to answer (Do not read)	999
	95_1c	happe_many_before_f	Before the past 12 months, would you say that this has happened once, a few times or many times?
			Single Response	FILTER IF	95_1	EQUALS	1
				AND IF	95_1a	EQUALS	2
				OR
				FILTER IF	95_1	EQUALS	1
				AND IF	35	EQUALS	3
			Once	1
			A few [2-5 times]	2
			Many [more than 5]	3
			Don't know (Do not read)	888
			Refused to answer (Do not read)	999
Q	95_2	coerced_sex	Did you ever have sex when you didn’t want to because you were afraid of what your husband/partner might do if you refused?
			Single Response	FILTER IF	31a	EQUALS	1
			Yes	1
			No	2
			Refused to answer (Do not read)	999
Q	95_2a	happe_12months_c	Has this happened in the past 12 months?
			Single Response	FILTER IF	95_2	EQUALS	1
				AND IF	35	EQUALS	1 or 2
			Yes	1
			No	2
			Refused to answer (Do not read)	999
Q	95_2b	happened_many_c	In the past 12 months, would you say that this has happened once, a few times or many times?
			Single Response	FILTER IF	95_2a	EQUALS	1
			Once	1
			A few [2-5 times]	2
			Many [more than 5]	3
			Don't know (Do not read)	888
			Refused to answer (Do not read)	999
Q	95_2c	happe_many_before_c	Before the past 12 months, would you say that this has happened once, a few times or many times?
			Single Response	FILTER IF	95_2	EQUALS	1
				AND IF	95_2a	EQUALS	2
				OR
				FILTER IF	95_2	EQUALS	1
				AND IF	35	EQUALS	3
			Once	1
			A few [2-5 times]	2
			Many [more than 5]	3
			Don't know (Do not read)	888
			Refused to answer (Do not read)	999
Q	95_3	forced_degrading	Did your husband/partner or any other husband or partner ever force you to do anything else sexual that you did not want or that you found degrading or humiliating?
			Single Response	FILTER IF	31a	EQUALS	1
			Yes	1
			No	2
			Refused to answer (Do not read)	999
Q	95_3a	happe_12months_d	Has this happened in the past 12 months?
			Single Response	FILTER IF	95_3	EQUALS	1
				AND IF	35	EQUALS	1 or 2
			Yes	1
			No	2
			Refused to answer (Do not read)	999
Q	95_3b	happened_many_d	In the past 12 months, would you say that this has happened once, a few times or many times?
			Single Response	FILTER IF	95_3a	EQUALS	1
			Once	1
			A few [2-5 times]	2
			Many [more than 5]	3
			Don't know (Do not read)	888
			Refused to answer (Do not read)	999
Q	95_3c	happe_many_before_d	Before the past 12 months, would you say that this has happened once, a few times or many times?
			Single Response	FILTER IF	95_3	EQUALS	1
				AND IF	95_3a	EQUALS	2
				OR
				FILTER IF	95_3	EQUALS	1
				AND IF	35	EQUALS	3
			Once	1
			A few [2-5 times]	2
			Many [more than 5]	3
			Don't know (Do not read)	888
			Refused to answer (Do not read)	999
Q	96	current_or_past_husb	Who did the things you just mentioned? Was this your current or most recent husband/partner, any other husband or partner that you may have had before or both?
			Single Response	FILTER IF	95_1, 95_2 or 95_3	EQUALS	1
			Current/most recent husband/partner	1
			Previous husband/partner	2
			Both	3
			Don't know (Do not read)	888
			Refused to answer (Do not read)	999
	97	askia_filter_ipv	Survivor of physical intimate partner violence filter. Select the option presented below:
			{Create filter using answers given in 61-69 as follows}
					Filter response if
			Yes, has reported intimate partner violence	1	90_1, 90_2, 90_3, 90_4, 90_5, 90_6, 95_1, 95_2, 95_3	Contains any	1
			No, has not reported intimate partner violence	2	90_1, 90_2, 90_3, 90_4, 90_5, 90_6, 95_1, 95_2, 95_3	do not contain any	1
Q	98	result_violence	Did the following ever happen as a result of what (any of) your husband/partner(s) did to you?
			Multiple Response	FILTER IF	97	EQUALS	1
			You had cuts, scratches, bruises or aches	1
			You had injuries to eye or ear, sprains, dislocations or burns	2
			You had deep wounds, broken bones, broken teeth, internal injuries, or any other similar injury	3
			You had a miscarriage	4
			Permanent disability or disfigurement	5
			None of the above	6	Exclusive
			Refused to answer (Do not read)	999	Exclusive
Q	99	impact_wellbeing	Would you say that your husband/partner’s behaviour towards you has affected your physical or psychological well-being? Would you say that it has had no effect, a little effect or a large effect?
			Single Response	FILTER IF	97	EQUALS	1
			No effect	1
			A little	2
			A large effect	3
			Don't know (Do not read)	888
			Refused to answer (Do not read)	999
Q	100	together_2013cris	Were you living with or dating this partner (who was violent toward you) during the 2013 Crisis?
			Single Response	FILTER IF	97	EQUALS	1
			Yes	1
			No	2
			Don't know (Do not read)	888
			Refused to answer (Do not read)	999
Q	101	since_2013cris	Has your partner commited the physical and/or sexual abusive acts we just talked about since the 2013 Crisis began?
			Single Response	FILTER IF	100	EQUALS	1
			Yes	1
			No	2
			Don't know (Do not read)	888
			Refused to answer (Do not read)	999
Q	104	change_2013cris	During the 2013 Crisis did your partner’s/husband’s behaviour towards you change? Did the physical and/or sexual abusive acts increase, remain the same, decrease or stop altogether compared to before the Crisis (2005-2013)?
			Single Response	FILTER IF	97	EQUALS	1
				AND IF	101	EQUALS	1
			Increased	1
			Remained the same	2
			Decreased	3
			Not with this partner during the 2013 Crisis	4
			Don't know (Do not read)	888
			Refused to answer (Do not read)	999
Q	105	together_civilwar	Were you living or dating with this partner [who was violent towards you] during the Civil War? [MENTION SPECIFIC LOCALLY IMPORTANT EVENTS IN THE WAR, IF POSSIBLE]
			Single Response	FILTER IF	97	EQUALS	1
			Yes	1
			No	2
			Don't know (Do not read)	888
			Refused to answer (Do not read)	999
Q	106	abuse_civilwar	Did your husband/partner commit these physical and/or sexual abusive acts that we just talked about during the Civil War?
			Single Response	FILTER IF	105	EQUALS	1
			Yes	1
			No	2
			Don't know (Do not read)	888
			Refused to answer (Do not read)	999
Q	107	change_civilwar	After the CPA ( but prior to the 2013 crisis) did his behaviour towards you change? Did the physical and/or sexual abusive acts we just talked about increase, remain the same, decrease or stop altogether compared to during the Civil War?
			Single Response	FILTER IF	106	EQUALS	1
				AND IF	#REF!	EQUALS	1
			Increased	1
			Remained the same	2
			Decreased	3
			Not with this partner after the CPA	4
			Don't know (Do not read)	888
			Refused to answer (Do not read)	999
Q	108	afraid_of_husb	Are you ever afraid of your current/most recent husband or partner (who was violent towards you)? Would you say never, sometimes, many times, most/all of the time?
			Single Response	FILTER IF	97	EQUALS	1
			Never	1
			Sometimes	2
			Many times	3
			Most/all of the time	4
			Don't know (Do not read)	888
			Refused to answer (Do not read)	999
Q	109	who_told	Who have you told about your husband/partner’s behaviour?
			Multiple Response	FILTER IF	97	EQUALS	1
			No one	1	EXCLUSIVE
			Respondent's parents	2
			Husband/partner's parents	3
			Friends	4
			Neighbours	5
			Police	6
			Doctor/health worker	7
			Priest/religious leader	8
			Counselor	9
			NGO/women's organization	10
			Local leader/chief (male)	11
			Local leader/chief (female)	12
			UN	13
			Brothers/male relatives	14
			Co-wives	15
			Other relatives	16
			Other (Please specify)	17
			Don't know (Do not read)	888	EX
			Refused to answer (Do not read)	999	EX
Q	109a	who_told_oth	Other (specify)
			Text	FILTER IF	109	EQUALS	17
Q	110	who_help	Did you ever go to any of the following for help?
			Multiple Response	FILTER IF	97	EQUALS	1
			Police	1
			Hospital or health center	2
			Court	3
			Local leader/chiefs	4
			Women's organization	5
			Priest/religious leader/traditional leader	6
			UN	7
			NGO	8
			Other (specify)	9
			None of the above	10	Exclusive
			Don't know (Do not read)	888	Exclusive
			Refused to answer (Do not read)	999	Exclusive
Q	110a	who_help_other	Other (Please specify)
			Text	FILTER IF	110	EQUALS	9
Q	111	satisfied_help	Were you satisfied with the help given by {selected response from Q110 and Q110a, if applicable}?
			Single Response	FILTER IF	110	EQUALS	1 to 9	Loop over each response from 110 separately
			Yes	1
			No	2
			Don't know (Do not read)	888
			Refused to answer (Do not read)	999
	SECTION 6: OTHER EXPERIENCES DURING LIFETIME
Q	112	trauma_events	During any times of conflict have you been:
			Multiple Response	FILTER IF	ALL SCREENED IN
			seriously injured	1
			physically disfigured (body multilated)	2
			abducted	3
			None of the above	4	Exclusive
			Don't know (Do not read)	888	Exclusive
			Refused to answer (Do not read)	999	Exclusive
Q	116	trauma_2013crisis	We are now going to ask you about when these events occurred. Were you {selected responses from Q112} during the 2013 crisis?"
			Single Response	FILTER IF	112	EQUALS	1 to 4	Loop over each response from 112 separately
			Yes	1
			No	2
			Don't know (Do not read)	888
			Refused to answer (Do not read)	999
Q	117	trauma_civilwar	Were you {selected responses from Q112} during the Civil War?
			Single Response	FILTER IF	112	EQUALS	1 to 4	Loop over each response from 112 separately
			Yes	1
			No	2
			Don't know (Do not read)	888
			Refused to answer (Do not read)	999
Q	118	trauma_intercomm	Were you {selected responses from Q112} during an intercommunal raid/attack?
			Single Response	FILTER IF	112	EQUALS	1 to 4	Loop over each response from 112 separately
			Yes	1
			No	2
			Don't know (Do not read)	888
			Refused to answer (Do not read)	999
	113a	trauma_respo	Have you experienced an attack on your village of residence?
			Single Response	FILTER IF	ALL SCREENED IN
			Yes	1
			No	2
			Refused to answer (Do not read)	999
	116a	trauma_2013crisis	We are now going to ask you about when this event occurred. Was your village of residence attacked during the 2013 crisis?"
			Single Response	FILTER IF	112a	EQUALS	1
			Yes	1
			No	2
			Don't know (Do not read)	888
			Refused to answer (Do not read)	999
	117a	trauma_civilwar	Was your village of residence attacked during the civil war?
			Single Response	FILTER IF	112a	EQUALS	1
			Yes	1
			No	2
			Don't know (Do not read)	888
			Refused to answer (Do not read)	999
	118a	trauma_intercomm	Was your village of residence attacked during an intercommunal raid?
			Single Response	FILTER IF	112a	EQUALS	1
			Yes	1
			No	2
			Don't know (Do not read)	888
			Refused to answer (Do not read)	999
			Many women have unwanted experiences of sexual maltreatment and violence from all kinds of people, men or women. These may be relatives, other people that they know, and/or complete strangers. If you don’t mind, I would like to ask you about some of these situations that may have happened to you in your life: before, during and after the war/conflict. Everything that you say will be kept private.
			Text Display
			These questions are about people other than your husband/partner(s).
			Text Display	FILTER IF	29	1 or 2
				OR IF	30	1 or 2
			I understand that the things that we will discuss may be quite difficult for you to talk about. If you do not understand a question, please ask me to explain it to you. If you do not want to answer a question, please let me know and we will skip the question and go to the next question, or you can decide you want to stop participating at any time. Do you wish to continue?
			Text Display
Q	120		In your lifetime has anyone (except any husband/male partner) ever done any of the following things to you? This could be by anybody, for example someone you have known such as relatives, neighbours, but also strangers, military and so on.
			Text Display
Q	120_1	ever_beaten	Has anybody ever beaten you, or kicked you, or hurt you with a stick or other object, or threatened you or actually used a gun, knife or other weapon on you?
			Single Response	FILTER IF	ALL SCREENED IN
			Yes	1
			No	2
			Don't know (Do not read)	888
			Refused to answer (Do not read)	999
Q	120_3	ever_stripped	Forced you to undress or stripped off your clothing?
			Single Response	FILTER IF	ALL SCREENED IN
			Yes	1
			No	2
			Don't know (Do not read)	888
			Refused to answer (Do not read)	999
Q	120_4	ever_completed_rape	Forced you into having sex when you did not want it, for example by threatening you, holding you down, or putting you in a situation where you could not say no?
			Single Response	FILTER IF	ALL SCREENED IN
			Yes	1
			No	2
			Don't know (Do not read)	888
			Refused to answer (Do not read)	999
Q	120_5	ever_attempted_rape	Attempted to force you into sex (which did not take place)
			Single Response	FILTER IF	ALL SCREENED IN
			Yes	1
			No	2
			Don't know (Do not read)	888
			Refused to answer (Do not read)	999
Q	120_6	ever_touched	Touched you sexually or did anything else sexually that you did not want to?
			Single Response	FILTER IF	ALL SCREENED IN
			Yes	1
			No	2
			Don't know (Do not read)	888
			Refused to answer (Do not read)	999
Q	120_7	ever_transact	Promised to give you gifts, help you pay for things or help you in other ways in exchange for sex
			Single Response	FILTER IF	ALL SCREENED IN
			Yes	1
			No	2
			Don't know (Do not read)	888
			Refused to answer (Do not read)	999
Q	120_1a	beaten_pre_cpa	Were you ever beaten, kicked, or hurt or threatened with a stick or other object during the time of the Civil War?
			Single Response	FILTER IF	120_1	EQUALS	1
			Yes	1
			No	2
			Don't know (Do not read)	888
			Refused to answer (Do not read)	999
Q	120_1c	beaten_post_2013	Did it ever happen to you since the 2013 Crisis began?
			Single Response	FILTER IF	120_1	EQUALS	1
			Yes	1
			No	2
			Don't know (Do not read)	888
			Refused to answer (Do not read)	999
Q	120_1d	beaten_last12	Did this happen in the last 12 months?
			Single Response	FILTER IF	120_1c	EQUALS	1
			Yes	1
			No	2
			Don't know (Do not read)	888
			Refused to answer (Do not read)	999
Q	120_1e	beaten_times	In your life how many times did this happen? Once, a few times, or many times?
			Single Response	FILTER IF	120_1	EQUALS	1
			Once	1
			A few times (2 to 5 times)	2
			Many (more than 5 times)	3
			Don't know (Do not read)	888
			Refused to answer (Do not read)	999
Q	120_1f	beaten_by	Who was, or who were the persons that did this to you? Remember, to include people known to you as well as strangers
			Multiple response	FILTER IF	120_1	EQUALS	1
			Father/stepfather/mother's husband	1
			Mother/stepmother/father's wife	2
			Father-in-law	3
			Mother-in-law	4
			Other male family member	5
			Other female family member	6
			Male friend/neighbor/classmate/other known individual	7
			Female friend/neighbor/classmate/other known individual	8
			Male police	9
			Female police	10
			Male Armed Actor	11
			Female Armed Actor	12
			Male member of other community/tribe	13
			Female member of other community/tribe	14
			Teacher (male)	15
			Teacher (female)	16
			Male humanitarian relief worker	17
			Female humanitarian relief worker	18
			Male complete stranger	19
			Female complete stranger	20
			Other (Please specify)	21
			Don't know (Do not read)	888	EX
			Refused to answer (Do not read)	999	EX
Q	120_1g	beaten_by_oth	Other (specify)
			Text	FILTER IF	120_1f	EQUALS	21
Q	120_3a	stripped_pre_cpa	Did someone ever force you to do any sexual act before the CPA (during the time of the Civil War)?
			Single Response	FILTER IF	120_3 or 120_4 or 120_5 or 120_6 or 120_7	EQUALS	1
			Yes	1
			No	2
			Don't know (Do not read)	888
			Refused to answer (Do not read)	999
Q	120_3c	stripped_post_2013	Did it ever happen to you since the 2013 Crisis began?
			Single Response	FILTER IF	120_3 or 120_4 or 120_5 or 120_6 or 120_7	EQUALS	1
			Yes	1
			No	2
			Don't know (Do not read)	888
			Refused to answer (Do not read)	999
Q	120_3d	stripped_last12	Did this happen in the last 12 months?
			Single Response	FILTER IF	120_3c	EQUALS	1
			Yes	1
			No	2
			Don't know (Do not read)	888
			Refused to answer (Do not read)	999
Q	120_3e	stripped_times	In your life how many times did this happen? Once, a few times, or many times?
			Single Response	FILTER IF	120_3 or 120_4 or 120_5 or 120_6 or 120_7	EQUALS	1
			Once	1
			A few times (2 to 5 times)	2
			Many (more than 5 times)	3
			Don't know (Do not read)	888
			Refused to answer (Do not read)	999
Q	120_3f	stripped_by	Who was, or who were the persons that did this to you? Remember, to include people known to you as well as strangers
			Multiple response	FILTER IF	120_3 or 120_4 or 120_5 or 120_6 or 120_7	EQUALS	1
			Father/stepfather/mother's husband	1
			Mother/stepmother/father's wife	2
			Father-in-law	3
			Mother-in-law	4
			Other male family member	5
			Other female family member	6
			Male friend/neighbor/classmate/other known individual	7
			Female friend/neighbor/classmate/other known individual	8
			Male police	9
			Female police	10
			Male Armed Actor	11
			Female Armed Actor	12
			Male member of other community/tribe	13
			Female member of other community/tribe	14
			Teacher (male)	15
			Teacher (female)	16
			Male humanitarian relief worker	17
			Female humanitarian relief worker	18
			Male complete stranger	19
			Female complete stranger	20
			Other (Please specify)	21
			Don't know (Do not read)	888	EX
			Refused to answer (Do not read)	999	EX
Q	120_3g	stripped_by_oth	Other (specify)
			Text	FILTER IF	120_3f	EQUALS	21
Q	126	askiafilter_violence_victim
			Single Response
			No violence	1	120_1, 120_3, 120_4, 120_5, 120_6 and 120_7	ALL EQUAL	2 or 888 or 999
			Violence but not sexual	2	120_1	EQUALS	1
					AND 120_3, 120_4, 120_5, 120_6, 120_7	ALL EQUAL	2 or 888 or 999
			Sexual violence	3	120_3, 120_4, 120_5, 120_6, 120_7	CONTAINS ANY	1
Q	127	times_sexual_abuse	You mentioned that you had experienced sexual abuse [REFER TO THE ACTS MENTIONED ABOVE], during and/or after the war/conflict
			Text Display	FILTER IF	126	EQUALS	3
Q	128	first_incident	When was the (first) incident?
			Single Response	FILTER IF	126	EQUALS	3
			Enter year	1
			Don’t know (Do not read)	888
			Refused to answer (Do not read)	999
Q	128b	year_incident	Enter year
			Numeric (1960-2016)	FILTER IF	128	EQUALS	1
Q	129	age_incident	How old were you when the first incident happened?
			Single Response	FILTER IF	126	EQUALS	3
			Enter number	1
			Don't know (Do not read)	888
			Refused to answer (Do not read)	999
Q	129a	age_enter	Enter number:
			Numeric (1-64)	FILTER IF	129	EQUALS	1
Q	129b	age_approx_incident	What was your approximate age?
			Single Response	FILTER IF	129	EQUALS	888
			<15	1
			15-19	2
			20-24	3
			25-29	4
			30-34	5
			35-39	6
			40-44	7
			45-49	8
			50-54	9
			55-59	10
			60-64	11
Q	130	last_incident	When was the last incident?IF NEEDED ESTIMATE MONTH AND YEAR USING CALENDAR OF EVENTS
			Single Response	FILTER IF	126	EQUALS	3
			Enter year	1
			Only experienced one incident	2
			Don’t know (Do not read)	888
			Refused to answer (Do not read)	999
Q	130b	year_last_incident	Enter year
			Numeric (1960-2016)	FILTER IF	130	EQUALS	1
Q	131	experience_assoc_with	Were any of these experiences associated with the following:
			Multiple Response	FILTER IF	126	EQUALS	3
			An intercommunal (tribal) raid/attack (e.g. cattle raid)	1
			An abduction	2
			When you were displaced (i.e. when in a PoC site, refugee camp, IDP site)	3
			None	4
			Don’t know (Do not read)	888	EX
			Refused to answer (Do not read)	999	EX
Q	139	who_attacked	Who was/were the attacker(s) in the most serious incident of sexual abuse? [IF HE DOES NOT KNOW THE ATTACKER, PROMPT BY ASKING WHETHER IT WAS AN AUTHORITY FIRGURE LIKE POLICE, MILITARY, DOCTOR, etc]
			Multiple response	FILTER IF	126	EQUALS	3
			Father/stepfather/mother's husband	1
			Mother/stepmother/father's wife	2
			Father-in-law	3
			Mother-in-law	4
			Other male family member	5
			Other female family member	6
			Male friend/neighbor/classmate/other known individual	7
			Female friend/neighbor/classmate/other known individual	8
			Male police	9
			Female police	10
			Male Armed Actor	11
			Female Armed Actor	12
			Male member of other community/tribe	13
			Female member of other community/tribe	14
			Teacher (male)	15
			Teacher (female)	16
			Male humanitarian relief worker	17
			Female humanitarian relief worker	18
			Male complete stranger	19
			Female complete stranger	20
			Other (Please specify)	21
			Don't know (Do not read)	888	EX
			Refused to answer (Do not read)	999	EX
Q	139a	who_attacked_oth	Other (specify)
			Text	FILTER IF	139	EQUALS	21
Q	147	who_told	Have you ever talked to anyone about this experience that we discussed, other than the people who were with you during the incident? Whom did you tell?
			Multiple Response	FILTER IF	126	EQUALS	3
			Did not tell anyone	1	EX
			husband/partner	2
			Male family member	3
			Female family member	4
			Friend	5
			Health worker	6
			Humanitarian worker	7
			Military	8
			Police	9
			Local authorities (community leader, camp leader, block leader)	10
			Religious leader	11
			Women's group	12
			Teacher/ school official	13
			Other (Please specify)	14
			Don't know (Do not read)	888	EX
			Refused to answer (Do not read)	999	EX
Q	147a	who_told_oth	Other (specify)
			Text	FILTER IF	147	EQUALS	14
Q	148	who_help	Some women seek health care, legal care or psychosocial care, protection or help from police after an experience like this. Can you tell me what services or other types of help you have sought after your experience?
			Multiple Response	FILTER IF	126	EQUALS	3
			Did not seek any help or support	1	EX
			Support group	2
			Talking it over with friends	3
			Talking it over with family	4
			Religious counseling	5
			Mental heath counseling	6
			Livelihood support	7
			Medical assistance	8
			Legal advice	9
			Traditional justice/court	10
			Reported to police	11
			Reported to UN, INGO, or camp management	12
			Other (Please specify)	13
			Don't know (Do not read)	888	EX
			Refused to answer (Do not read)	999	EX
Q	148a	who_told_oth	Other (specify)
			Text	FILTER IF	148	EQUALS	13
Q	150	might_help_spec	What were those things that would have helped you or that could have made you feel better?
			Multiple Response	FILTER IF	126	#REF!
			Support group for women	1
			Talking it over with friends	2
			Talking it over with family	3
			Assistance from NGO workers	4
			Legal advice/traditional justice	5
			Religious counseling	6
			Mental heath counseling	7
			Medical assistance	8
			Trying to forget about the experience	9
			Livelihood support	10
			Other (Please specify)	11
			Don't know (Do not read)	888	EX
			Refused to answer (Do not read)	999	EX
Q	150a	might_help_oth	Other (specify)
			Text	FILTER IF	150	EQUALS	11
Q	151	know_others	You just told me about your experience of sexual abuse. Do you know any other persons to whom similar things have happened during or after the war/conflict?
			Single Response	FILTER IF	126	EQUALS	3
			Yes	1
			No	2
			Don't know (Do not read)	888
			Refused to answer (Do not read)	999
Q	152	know_others_num	How many persons do you know who had a similar experience?
			Single Response	FILTER IF	151	EQUALS	1
			Enter number	1
			Don't know (Do not read)	888
			Refused to answer (Do not read)	999
Q	153	know_others_num_enter	[ENTER NUMBER]
			Numeric {1-1000}	FILTER IF	152	EQUALS	1
	SECTION 8: ABDUCTION/DETENTION
Q	154	forcibly_detained	Have you ever been forcibly detained or abducted (held by someone against your will, including trafficked)?
			Single Response	FILTER IF	SCREENED IN
			Yes	1
			Never	2
			Don't know (Do not read)	888
			Refused to answer (Do not read)	999
Q	154a	times_detained	If yes, how many times?
			Single Response	FILTER IF	154	EQUALS	1
			Enter Number	1
			Don't know (Do not read)	888
			Refused to answer (Do not read)	999
Q	154b	times_detained_no	Enter Number
			Numeric (1-20)	FILTER IF	154a	EQUALS	1
Q	154c	times_detained_approx	Approximately, how many times
			Single Response	FILTER IF	154a	EQUALS	888
			Once	1
			2-5 times	2
			More than 5 times	3
			Don't know (Do not read)	888
			Refused to answer (Do not read)	999
Q	155	where_detained	Where did it happen? PROBE FOR PEOPLE REPORTING MULTIPLE ABDUCTIONS: Anyplace else?
			Multiple Response	FILTER IF	154	EQUALS	1
			In Original Village	1
			In the bush/On the road near original Village	2
			In refugee, IDP setlement or Poc site (during displacement) in home country	3
			In the bush/On the road near refugee, IDP settlement or POC site	4
			Elsewhere in home country	5
			In refugee camp (during displacement) in other country (not home country)	6
			In the bush/On the road near refugee camp	7
			Elsewhere in other (not home) country	8
			During transit to/Repatriation from displacement	9
			Other (Please specify)	10
			Don't know (Do not read)	888	EX
			Refused to answer (Do not read)	999	EX
Q	155a	where_detained_o	Other (specify)
			Text	FILTER IF	155	EQUALS	10
Q	156	when_detained	When did it happen? (IF MORE THAN ONE TIME: REFER TO THE FIRST TIME)
			Single Response	FILTER IF	154	EQUALS	1
			Enter year	1
			Don't know (Do not read)	888
			Refused to answer (Do not read)	999
Q	156b	year_detained	Year
			Numeric (1960-2016)	FILTER IF	156	EQUALS	1
Q	157	age_detained	How old were you when it happened?
			Single Response	FILTER IF	154	EQUALS	1
			Enter number	1
			Don't know (Do not read)	888
			Refused to answer (Do not read)	999
Q	157a	age_exact_detained	Enter number:
			Numeric (0-64)	FILTER IF	157	EQUALS	1
Q	157b	age_approx_detained	What was your approximate age?
			Single Response	FILTER IF	157	EQUALS	888
			<15	1
			15-19	2
			20-24	3
			25-29	4
			30-34	5
			35-39	6
			40-44	7
			45-49	8
			50-54	9
			55-59	10
			60-64	11
			65+	12
			Don't know (Do not read)	888
			Refused to answer (Do not read)	999
Q	158	who_did	Who did this to you? (PROBE: Anybody else?)
			Multiple Response	FILTER IF	154	EQUALS	1
			Police	1
			Armed Actor	2
			Jail or prison guard	3
			Doctor/Medical person	4
			Religious leader	5
			UN staff	6
			(Other) Humanitarian relief worker	7
			Fellow refugee	8
			Mixed group	9
			Complete stranger(s) of unknown origin	10
			Member of another community/tribe	11
			Armed persons/Intruders (Criminals)	12
			Family	13
			Government staff (Other than military)	14
			Other (Please specify)	15
			Don't know (Do not read)	888	EX
			Refused to answer (Do not read)	999	EX
Q	158a	who_did_o	Other (specify)
			Text	FILTER IF	158	EQUALS	15
Q	159	how_long	For how long were you held against your will?
			Single Response	FILTER IF	154	EQUALS	1
			Minutes	1
			Hours	2
			Days	3
			Weeks	4
			Months	5
			Years	6
			Don't know (Do not read)	888
			Refused to answer (Do not read)	999
Q	159a	long_minutes	Minutes
			Numeric (1-300)	FILTER IF	159	EQUALS	1
Q	159b	long_hours	Hours
			Numeric (1-100)	FILTER IF	159	EQUALS	2
Q	159c	long_days	Days
			Numeric (1-365)	FILTER IF	159	EQUALS	3
Q	159d	long_weeks	Weeks
			Numeric (1-52)	FILTER IF	159	EQUALS	4
Q	159e	long_months	Months
			Numeric (1-36)	FILTER IF	159	EQUALS	5
Q	159f	long_years	Years
			Numeric (1-64)	FILTER IF	159	EQUALS	6
Q	162	forced_sexual_act	During this time were you forced to have sex or do any sexual act that you did not want to? We define sexual intercourse as penetration of your mouth, vagina or anus with a penis, other body part or object. [YOU MAY ALSO USE ‘RAPE’ IF RESPONDENT DOES SO]
			Single Response	FILTER IF	154	EQUALS	1
			Yes	1
			No	2
			Don't know (Do not read)	888
			Refused to answer (Do not read)	999
Q	163	times_forced_sex	How many times were you forced to have sex?
			Single Response	FILTER IF	162	EQUALS	1
			Enter number	1
			Don’t know (Do not read)	888
			Resfused to answer (Do not read)	999
Q	163a	times_forced_sex_o	Enter number
			Numeric (1-10,000)	FILTER IF	163	EQUALS	1
Q	164	become_preg	Did you become pregnant during this time?
			Single Response	FILTER IF	154	EQUALS	1
			Yes	1
			No	2
			Don't know (Do not read)	888
			Refused to answer (Do not read)	999
Q	165	result_preg	What happened to the pregnancy?
			Single Response	FILTER IF	164	EQUALS	1
			Delivered child during detention/abduction	1
			Delivered child after detention/abduction	2
			Miscarriage	3
			Premature delivery	4
			Stillbirth	5
			Abortion	6
			Other (Please specify)	7
			Don't know (Do not read)	888
			Refused to answer (Do not read)	999
Q	165a	result_preg_oth	Other (specify)
			Text	FILTER IF	165	EQUALS	7
Q	166	live_couple	Sometimes women, who are held against their will, even for short periods of time, may start living like a couple with someone who detained them. Did you live like a couple?
			Single Response	FILTER IF	154	EQUALS	1
			Yes	1
			No	2
			Don't know (Do not read)	888
			Refused to answer (Do not read)	999
Q	167	live_voluntarily	Did you agree with living with this person or were you married when you did not want to be (“forced marriage”)?
			Single Response	FILTER IF	166	EQUALS	1
			Voluntary	1
			Forced marriage	2
			Don't know (Do not read)	888
			Refused to answer (Do not read)	999
Q	168	still_together	Are you still in a relationship with that person?
			Single Response	FILTER IF	166	EQUALS	1
			Yes, still with the person	1
			No longer with the person	2
			Don't know (Do not read)	888
			Refused to answer (Do not read)	999
	SECTION 10: COMPLETION OF THE INTERVIEW
Q	169	any_comments	I have asked you many questions. We have now finished the interview. We very much appreciate your help. Do you have any comments, or is there anything else you would like to add? For example any suggestions that can help other women?
			Text	FILTER IF	SCREENED IN
Q	170	many_diffi_questions	I have asked you about many difficult things. How has talking about these things made you feel?
			Text	FILTER IF	SCREENED IN
Q	171	responent_feelings	[SELECT A RESPONSE BASED ON ANSWER FROM PREVIOUS]
			Single Response	FILTER IF	SCREENED IN
			Good/Better	1
			Same/No difference	2
			Bad/Worse	3
			Don’t know (Do not read)	888
			Refused to answer (Do not read)	999
Q	172	enumerator_report_severe	[DO NOT ASK: PLEASE ENTER YES OR NO AS TO WHETHER THIS RESPONDENT HAS DISCLOSED SERIOUS PROBLEMS/VIOLENCE DURING THE INTERVIEW]
			Single Response	FILTER IF	SCREENED IN
			Yes	1
			No	2
			From what you have told us, I can tell that you have had some very difficult times in your life. No one has the right to treat someone else in that way. However, from what you have told me I can see also that you are strong, and have survived through some difficult circumstances. If you want I can refer you for help to health and counseling NGOs working in this area [GIVE NAMES OF NGOS FROM YOUR …
			Text display	FILTER IF	172	EQUALS	1
			I would like to thank you very much for helping us. I appreciate the time that you have taken. I realize that these questions may have been difficult for you to answer, but it is only by hearing from women themselves that we can really understand about their health and experiences related to the conflict/war.
			Here is a list of organizations that provide support, legal advice and counseling services to women in your community. Please do contact them if you or any of your friends or relatives needs help now or perhaps some time in the future. Their services are free, and they will keep anything that you say private.
			As we move around your community we are telling people that this is a survey about THE SITUATION OF WOMEN and we are not telling anyone who we are interviewing. We know the people in this area will be curious. We suggest that you do not give details about what we discussed, and that you simply say that it is a survey about women. Again thank you for your time.
			Text display
		sys_duration_interview_only	Duration of the Main Interview
			Duration calculated from sys_postconsent to sys_endinterview
	BASIC INFORMATION
		urbanrural	Is this area urban or rural?
			Single Response	FILTER IF	ALL SCREENED IN
			Urban	1
			Rural	2
		respondent_seem	Did the respondent seem:
			Single Response	FILTER IF	kish_consent	EQUALS	1
			Interested/Engaged	1
			Disinterested	2
			Distracted	3
			None of these	4
		respondent_understanding	Did the respondent have any trouble answering the questions?
			Single Response	FILTER IF	kish_consent	EQUALS	1
			Yes	1
			No	2
		respondent_complain_length	Did the respondent complain about the length of the survey?
			Single Response	FILTER IF	kish_consent	EQUALS	1
			Yes	1
			No	2
			[COMMENTS ABOUT THIS INTERVIEW FROM ENUMERATOR (optional)]
			Text	FILTER IF	SCREENED IN
	METADATA
		sys_enddate	End Date (given by system)
		sys_endtime	End Time (given by system)
		sys_duration_total	Total Minutes
